# Supplementary material for: Research on mechanical automatic food packaging defect detection model based on improved YOLOv5 algorithm
Source: PLoS One. 2025 Apr 24;20(4):e0321971. doi: 10.1371/journal.pone.0321971 (PMC12021230; doi:10.1371/journal.pone.0321971)
Supplement: S2 Table — (XLSX) [file pone.0321971.s002.xlsx]

## Sheet: S1 Table
			ML Models	Input Size	Batch Size	Learning Rate	Optimizer	Anchor Boxes	Special Features	Loss Function
			Improved YOLOv5	640x640 pixels	16 or 32	0.001	SGD	Optimized with K-means	CBAM, FPN, PANet, ASFF	CIoU Loss
			Original YOLOv5	640x640 pixels	16 or 32	0.01	SGD	Default sizes	None	CIoU Loss
			CNN	128x128 or 256x256	16 or 32	0.001	SGD	N/A	Max pooling (2x2), ReLU activation	Cross-entropy
			Transformer	Variable	N/A	0.0001	AdamW	N/A	Multi-head attention (8-16 heads)	Cross-entropy
			SSD300	300x300 pixels	32	0.001 (with decay)	SGD	Predefined at multiple scales	N/A	Smooth L1 + Cross-entropy
			YOLOv3	416x416 pixels	16 or 32	0.001	SGD	Predefined for three scales	None	Binary cross-entropy + IoU
			Faster R-CNN	Variable (scaled to shorter side 600 pixels)	2 per GPU	0.0025 (with step decay)	SGD	[128, 256, 512]	Region Proposal Network (RPN)	Smooth L1 + Cross-entropy
			FCN	Variable	N/A	0.001	Adam	N/A	Fully convolutional layers	Cross-entropy
			GCN	Determined by dataset	N/A	0.01	Adam	N/A	2-4 graph convolution layers	Cross-entropy
			U-Net	128x128, 256x256, or 512x512	N/A	0.0001	Adam	N/A	Encoder-decoder architecture, Dice loss	Dice loss or binary cross-entropy
			R-FCN	Variable (scaled to shorter side 600 pixels)	1 or 2 per GPU	0.001 (with decay)	SGD	[128, 256, 512]	Region-based fully convolutional layers	Smooth L1 + Cross-entropy
